# Supplementary material for: Larval settlement and metamorphosis in a marine gastropod in response to multiple conspecific cues
Source: PeerJ. 2016 Jul 28;4:e2295. doi: 10.7717/peerj.2295 (PMC4974925; doi:10.7717/peerj.2295)
Supplement: Supplemental Information 4 [file peerj-04-2295-s004.csv]

PMG	ACW	KCl	Block	0h	12h	24h	36h	48h	r	n	T	sum_t	Lambda
1	1	0	8.25	0	0	0	1	0	1	10	48	36	0.00214
1	0	0	8.25	0	0	0	1	0	1	10	48	36	0.00214
0	0	0	8.25	0	0	0	0	0	0	10	48	0	0
0	0	1	8.25	0	4	1	0	2	7	10	48	168	0.02244
0	1	1	8.25	0	1	3	1	1	6	10	48	168	0.01667
1	1	0	8.25	0	2	0	2	0	4	10	48	96	0.01042
1	0	0	8.25	0	0	0	3	0	3	10	48	108	0.00676
0	1	0	8.25	0	0	0	1	1	2	10	48	84	0.00427
1	0	1	8.25	0	0	1	1	2	4	10	48	156	0.00901
1	1	1	8.25	0	0	1	0	0	1	10	48	24	0.00219
0	1	0	8.25	0	1	0	0	0	1	10	48	12	0.00225
0	0	1	8.25	0	3	0	0	0	3	10	48	36	0.00806
0	1	1	8.25	0	1	0	2	2	5	10	48	180	0.0119
1	0	0	8.25	0	0	0	0	0	0	10	48	0	0
0	0	0	8.25	0	0	0	0	0	0	10	48	0	0
0	1	1	8.25	0	1	1	0	0	2	10	48	36	0.00476
1	0	1	8.25	0	2	0	2	0	4	10	48	96	0.01042
1	1	1	8.25	0	1	1	0	0	2	10	48	36	0.00476
0	1	0	8.25	0	0	0	0	0	0	10	48	0	0
0	0	0	8.25	0	0	1	0	0	1	10	48	24	0.00219
0	0	1	8.25	0	4	1	0	1	6	10	48	120	0.01923
1	0	1	8.25	0	2	2	1	0	5	10	48	108	0.01437
1	1	0	8.25	0	1	0	1	0	2	10	48	48	0.00463
1	1	1	8.25	0	3	2	0	1	6	10	48	132	0.01852
1	1	1	8.22	0	2	0	1	0	3	10	48	60	0.00758
0	0	0	8.22	0	0	0	0	0	0	10	48	0	0
0	1	1	8.22	0	1	1	3	0	5	10	48	144	0.01302
1	1	0	8.22	0	0	0	1	0	1	10	48	36	0.00214
0	1	1	8.22	0	1	0	2	1	4	10	48	132	0.00952
0	0	0	8.22	0	1	0	0	0	1	10	48	12	0.00225
0	1	0	8.22	0	2	2	1	0	5	10	48	108	0.01437
0	0	1	8.22	0	2	1	1	1	5	10	48	132	0.01344
1	0	1	8.22	0	4	2	0	0	6	10	48	96	0.02083
0	0	0	8.22	0	0	0	0	0	0	10	48	0	0
1	0	0	8.22	0	0	1	2	1	4	10	48	144	0.00926
0	1	0	8.22	0	3	0	2	0	5	10	48	108	0.01437
1	1	0	8.22	0	1	0	2	0	3	10	48	84	0.00714
1	1	0	8.22	0	3	0	0	0	3	10	48	36	0.00806
0	0	1	8.22	0	3	0	1	0	4	10	48	72	0.01111
0	1	0	8.22	0	3	1	2	0	6	10	48	132	0.01852
1	0	1	8.22	0	2	1	0	0	3	10	48	48	0.00781
0	0	1	8.22	0	4	0	1	0	5	10	48	84	0.01543
1	0	1	8.22	0	5	1	0	0	6	10	48	84	0.02174
1	0	0	8.22	0	2	2	1	2	7	10	48	204	0.02011
1	1	1	8.22	0	3	0	1	0	4	10	48	72	0.01111
0	1	1	8.22	0	1	2	0	0	3	10	48	60	0.00758
1	1	1	8.22	0	3	3	0	0	6	10	48	108	0.02
1	0	0	8.22	0	0	0	1	0	1	10	48	36	0.00214
1	0	1	8.18	0	5	0	0	1	6	10	48	108	0.02
1	1	0	8.18	0	5	2	1	0	8	10	48	144	0.03333
0	1	1	8.18	0	7	1	0	0	8	10	48	108	0.03922
0	1	0	8.18	0	0	2	3	0	5	10	48	156	0.01263
0	1	0	8.18	0	5	0	2	0	7	10	48	132	0.02536
1	0	0	8.18	0	2	0	1	1	4	10	48	108	0.0101
1	0	0	8.18	0	2	0	1	0	3	10	48	60	0.00758
0	0	0	8.18	0	1	0	0	0	1	10	48	12	0.00225
1	1	1	8.18	0	2	0	3	0	5	10	48	132	0.01344
1	1	0	8.18	0	0	0	8	0	8	10	48	288	0.02083
0	0	1	8.18	0	5	1	0	0	6	10	48	84	0.02174
1	0	0	8.18	0	2	1	1	0	4	10	48	84	0.01075
0	0	1	8.18	0	7	1	0	0	8	10	48	108	0.03922
1	0	1	8.18	0	8	1	0	0	9	10	48	120	0.05357
1	1	0	8.18	0	3	0	4	0	7	10	48	180	0.0216
0	1	1	8.18	0	5	2	0	0	7	10	48	108	0.02778
0	1	1	8.18	0	3	0	0	0	3	10	48	36	0.00806
1	0	1	8.18	0	3	2	0	0	5	10	48	84	0.01543
1	1	1	8.18	0	3	1	0	1	5	10	48	108	0.01437
1	1	1	8.18	0	4	0	0	1	5	10	48	96	0.01488
0	0	0	8.18	0	0	0	0	0	0	10	48	0	0
0	1	0	8.18	0	3	1	0	0	4	10	48	60	0.01149
0	0	0	8.18	0	0	0	0	0	0	10	48	0	0
0	0	1	8.18	0	5	2	0	0	7	10	48	108	0.02778
