# Supplementary material for: Larval settlement and metamorphosis in a marine gastropod in response to multiple conspecific cues
Source: PeerJ. 2016 Jul 28;4:e2295. doi: 10.7717/peerj.2295 (PMC4974925; doi:10.7717/peerj.2295)
Supplement: Supplemental Information 5 [file peerj-04-2295-s005.csv]

Meta-Data				Analysis	Observed_settlement_proportion					Predicted_settlement_proportion
Glass_ID	Mucus	Cue	KCl	Lambda	0h-observed	12h-observed	24h-observed	36h-observed	48h-observed	0h-predicted	12h-predicted	24h-predicted	36h-predicted	48h-predicted
2	1	1	0	0.033195021	0	0.5	0.7	0.8	0.8	0	0.33	0.55	0.7	0.8
4	0	1	0	0.012531328	0	0	0.2	0.5	0.5	0	0.14	0.26	0.36	0.45
5	0	1	0	0.025	0	0.5	0.5	0.7	0.7	0	0.26	0.45	0.59	0.7
6	1	0	0	0.009975062	0	0.2	0.2	0.3	0.4	0	0.11	0.21	0.3	0.38
7	1	0	0	0.007462687	0	0.2	0.2	0.3	0.3	0	0.09	0.16	0.24	0.3
8	0	0	0	0.002217295	0	0.1	0.1	0.1	0.1	0	0.03	0.05	0.08	0.1
10	1	1	0	0.020356234	0	0	0	0.8	0.8	0	0.22	0.39	0.52	0.62
12	1	0	0	0.010443864	0	0.2	0.3	0.4	0.4	0	0.12	0.22	0.31	0.39
15	1	1	0	0.020710059	0	0.3	0.3	0.7	0.7	0	0.22	0.39	0.53	0.63
21	0	0	0	0	0	0	0	0	0	0	0	0	0	0
22	0	1	0	0.010840108	0	0.3	0.4	0.4	0.4	0	0.12	0.23	0.32	0.41
23	0	0	0	0	0	0	0	0	0	0	0	0	0	0
