# Supplementary material for: Larval settlement and metamorphosis in a marine gastropod in response to multiple conspecific cues
Source: PeerJ. 2016 Jul 28;4:e2295. doi: 10.7717/peerj.2295 (PMC4974925; doi:10.7717/peerj.2295)
Supplement: Supplemental Information 6 [file peerj-04-2295-s006.csv]

Meta-Data				Analysis	Observed_settlement_proportion					Predicted_settlement_proportion
Glass_ID	Mucus	Cue	KCl	Lambda	0h-observed	12h-observed	24h-observed	36h-observed	48h-observed	0h-predicted	12h-predicted	24h-predicted	36h-predicted	48h-predicted
1	1	0	1	0.023809524	0	0.555555556	0.555555556	0.555555556	0.666666667	0	0.248522707	0.435281878	0.575627154	0.681093443
2	1	1	0	0.033195021	0	0.5	0.7	0.8	0.8	0	0.328566466	0.549177009	0.697302326	0.796758631
3	0	1	1	0.038834951	0	0.7	0.8	0.8	0.8	0	0.3725049	0.6062499	0.752923742	0.844960859
4	0	1	0	0.012531328	0	0	0.2	0.5	0.5	0	0.139615537	0.259738576	0.363090573	0.452013024
5	0	1	0	0.025	0	0.5	0.5	0.7	0.7	0	0.259181779	0.451188364	0.59343034	0.698805788
6	1	0	0	0.009975062	0	0.2	0.2	0.3	0.4	0	0.112814111	0.212901198	0.30169705	0.380475476
7	1	0	0	0.007462687	0	0.2	0.2	0.3	0.3	0	0.0856595	0.16398145	0.235594381	0.301072985
8	0	0	0	0.002217295	0	0.1	0.1	0.1	0.1	0	0.026256677	0.051823941	0.076719893	0.100962161
9	1	1	1	0.015060241	0	0.222222222	0.222222222	0.555555556	0.555555556	0	0.16533338	0.303331634	0.41851417	0.514653187
10	1	1	0	0.020356234	0	0	0	0.8	0.8	0	0.216727646	0.386484419	0.519450207	0.623598632
11	0	0	1	0.020979021	0	0.5	0.6	0.6	0.6	0	0.222559567	0.395586374	0.530104409	0.634684168
12	1	0	0	0.010443864	0	0.2	0.3	0.4	0.4	0	0.117791072	0.221707407	0.313383325	0.394260639
13	0	0	1	0.037037037	0	0.7	0.8	0.8	0.8		0.358819612	0.588887709	0.736402862	0.830986685
14	1	0	1	0.049723757	0	0.8	0.9	0.9	0.9	0	0.44936608	0.696802286	0.833049054	0.908071146
15	1	1	0	0.020710059	0	0.3	0.3	0.7	0.7	0	0.220046292	0.391672214	0.525532488	0.629937304
16	0	1	1	0.026217228	0	0.5	0.7	0.7	0.7	0	0.269924074	0.466989142	0.610861604	0.715899425
17	0	1	1	0.007731959	0	0.3	0.3	0.3	0.3	0	0.08860921	0.169366827	0.242968576	0.310048532
18	1	0	1	0.014662757	0	0.3	0.5	0.5	0.5	0	0.161342667	0.296653878	0.410133617	0.505304233
19	1	1	1	0.01572327	0	0.333333333	0.444444444	0.444444444	0.555555556	0	0.171947934	0.314329776	0.432229355	0.529856345
20	1	1	1	0.014084507	0	0.4	0.4	0.4	0.5	0	0.155502991	0.286824802	0.397725678	0.491381137
21	0	0	0	0	0	0	0	0	0	0	0	0	0	0
22	0	1	0	0.010840108	0	0.3	0.4	0.4	0.4	0	0.121975956	0.229073778	0.323108241	0.405672761
23	0	0	0	0	0	0	0	0	0	0	0	0	0	0
24	0	0	1	0.025454545	0	0.5	0.7	0.7	0.7	0	0.263211606	0.457142862	0.600029161	0.705306128
