# Supplementary material for: Larval settlement and metamorphosis in a marine gastropod in response to multiple conspecific cues
Source: PeerJ. 2016 Jul 28;4:e2295. doi: 10.7717/peerj.2295 (PMC4974925; doi:10.7717/peerj.2295)
Supplement: Supplemental Information 7 [file peerj-04-2295-s007.csv]

Block	Mucus	Cue	KCl	0h	12h	24h	36h	48h
8.18	0	0	0	0	0.1	0.1	0.1	0.1
8.18	0	0	0	0	0	0	0	0
8.18	0	0	0	0	0	0	0	0
8.22	0	0	0	0	0	0	0	0
8.22	0	0	0	0	0.1	0.1	0.1	0.1
8.22	0	0	0	0	0	0	0	0
8.25	0	0	0	0	0	0	0	0
8.25	0	0	0	0	0	0	0	0
8.25	0	0	0	0	0	0.11	0.11	0.11
8.18	0	0	1	0	0.5	0.6	0.6	0.6
8.18	0	0	1	0	0.7	0.8	0.8	0.8
8.18	0	0	1	0	0.5	0.7	0.7	0.7
8.22	0	0	1	0	0.2	0.3	0.4	0.5
8.22	0	0	1	0	0.3	0.3	0.4	0.4
8.22	0	0	1	0	0.4	0.4	0.5	0.5
8.25	0	0	1	0	0.4	0.5	0.5	0.7
8.25	0	0	1	0	0.3	0.3	0.3	0.3
8.25	0	0	1	0	0.4	0.5	0.5	0.6
8.18	0	1	0	0	0	0.2	0.5	0.5
8.18	0	1	0	0	0.5	0.5	0.7	0.7
8.18	0	1	0	0	0.3	0.4	0.4	0.4
8.22	0	1	0	0	0.25	0.5	0.63	0.63
8.22	0	1	0	0	0.43	0.43	0.71	0.71
8.22	0	1	0	0	0.3	0.4	0.6	0.6
8.25	0	1	0	0	0	0	0.1	0.2
8.25	0	1	0	0	0.11	0.11	0.11	0.11
8.25	0	1	0	0	0	0	0	0
8.18	0	1	1	0	0.7	0.8	0.8	0.8
8.18	0	1	1	0	0.5	0.7	0.7	0.7
8.18	0	1	1	0	0.3	0.3	0.3	0.3
8.22	0	1	1	0	0.13	0.25	0.63	0.63
8.22	0	1	1	0	0.1	0.1	0.3	0.4
8.22	0	1	1	0	0.13	0.38	0.38	0.38
8.25	0	1	1	0	0.1	0.4	0.5	0.6
8.25	0	1	1	0	0.11	0.11	0.33	0.56
8.25	0	1	1	0	0.11	0.22	0.22	0.22
8.18	1	0	0	0	0.2	0.2	0.3	0.4
8.18	1	0	0	0	0.2	0.2	0.3	0.3
8.18	1	0	0	0	0.2	0.3	0.4	0.4
8.22	1	0	0	0	0	0.1	0.3	0.4
8.22	1	0	0	0	0.2	0.4	0.5	0.7
8.22	1	0	0	0	0	0	0.1	0.1
8.25	1	0	0	0	0	0	0.11	0.11
8.25	1	0	0	0	0	0	0.33	0.33
8.25	1	0	0	0	0	0	0	0
8.18	1	0	1	0	0.56	0.56	0.56	0.67
8.18	1	0	1	0	0.8	0.9	0.9	0.9
8.18	1	0	1	0	0.3	0.5	0.5	0.5
8.22	1	0	1	0	0.4	0.6	0.6	0.6
8.22	1	0	1	0	0.2	0.3	0.3	0.3
8.22	1	0	1	0	0.5	0.6	0.6	0.6
8.25	1	0	1	0	0	0.1	0.2	0.4
8.25	1	0	1	0	0.2	0.2	0.4	0.4
8.25	1	0	1	0	0.2	0.4	0.5	0.5
8.18	1	1	0	0	0.5	0.7	0.8	0.8
8.18	1	1	0	0	0	0	0.8	0.8
8.18	1	1	0	0	0.3	0.3	0.7	0.7
8.22	1	1	0	0	0	0	0.13	0.13
8.22	1	1	0	0	0.11	0.11	0.33	0.33
8.22	1	1	0	0	0.5	0.5	0.5	0.5
8.25	1	1	0	0	0	0	0.11	0.11
8.25	1	1	0	0	0.2	0.2	0.4	0.4
8.25	1	1	0	0	0.11	0.11	0.22	0.22
8.18	1	1	1	0	0.22	0.22	0.56	0.56
8.18	1	1	1	0	0.33	0.44	0.44	0.56
8.18	1	1	1	0	0.4	0.4	0.4	0.5
8.22	1	1	1	0	0.2	0.2	0.3	0.3
8.22	1	1	1	0	0.38	0.38	0.5	0.5
8.22	1	1	1	0	0.3	0.6	0.6	0.6
8.25	1	1	1	0	0	0.11	0.11	0.11
8.25	1	1	1	0	0.11	0.22	0.22	0.22
8.25	1	1	1	0	0.3	0.5	0.5	0.6
