# Supplementary material for: Larval settlement and metamorphosis in a marine gastropod in response to multiple conspecific cues
Source: PeerJ. 2016 Jul 28;4:e2295. doi: 10.7717/peerj.2295 (PMC4974925; doi:10.7717/peerj.2295)
Supplement: Supplemental Information 8 [file peerj-04-2295-s008.csv]

Mucus	Cue	KCl	Lambda
0	0	0	0.002217295
0	0	0	0
0	0	0	0
0	0	0	0
0	0	0	0.002114165
0	0	0	0
0	0	0	0
0	0	0	0
0	0	0	0.002105263
0	0	1	0.020979021
0	0	1	0.037037037
0	0	1	0.025454545
0	0	1	0.012406948
0	0	1	0.010050251
0	0	1	0.01369863
0	0	1	0.019283747
0	0	1	0.006960557
0	0	1	0.015789474
0	1	0	0.012531328
0	1	0	0.025
0	1	0	0.010840108
0	1	0	0.017730496
0	1	0	0.020920502
0	1	0	0.016528926
0	1	0	0.003824092
0	1	0	0.002202643
0	1	0	0
0	1	1	0.038834951
0	1	1	0.026217228
0	1	1	0.007731959
0	1	1	0.015923567
0	1	1	0.008928571
0	1	1	0.008695652
0	1	1	0.014563107
0	1	1	0.011574074
0	1	1	0.004597701
1	0	0	0.009975062
1	0	0	0.007462687
1	0	0	0.010443864
1	0	0	0.008583691
1	0	0	0.017902813
1	0	0	0.001941748
1	0	0	0.002132196
1	0	0	0.006666667
1	0	0	0
1	0	1	0.023809524
1	0	1	0.049723757
1	0	1	0.014662757
1	0	1	0.01875
1	0	1	0.007075472
1	0	1	0.018867925
1	0	1	0.008
1	0	1	0.008928571
1	0	1	0.011990408
1	1	0	0.033195021
1	1	0	0.020356234
1	1	0	0.020710059
1	1	0	0.002506266
1	1	0	0.007352941
1	1	0	0.013824885
1	1	0	0.002136752
1	1	0	0.009153318
1	1	0	0.004405286
1	1	1	0.015060241
1	1	1	0.01572327
1	1	1	0.014084507
1	1	1	0.007142857
1	1	1	0.012987013
1	1	1	0.01734104
1	1	1	0.002150538
1	1	1	0.004576659
1	1	1	0.015189873
